# Supplementary material for: Signal Perceptron: On the Identifiability of Boolean Function Spaces and Beyond
Source: Front Artif Intell. 2022 Jun 2;5:770254. doi: 10.3389/frai.2022.770254 (PMC9203047; doi:10.3389/frai.2022.770254)
Supplement: Supplementary file 1 [file Data_Sheet_1.zip]

Archive with 13 entries (12 files):
- SignalPerceptron_SupplementaryMatterial/
- SignalPerceptron_SupplementaryMatterial/Frontiers-Harvard.bst
- SignalPerceptron_SupplementaryMatterial/signalPerceptron_SupplementaryMaterial.tex
- SignalPerceptron_SupplementaryMatterial/frontiers_suppmat.cls
- SignalPerceptron_SupplementaryMatterial/Frontiers-Vancouver.bst
- SignalPerceptron_SupplementaryMatterial/stfloats.sty
- SignalPerceptron_SupplementaryMatterial/signalPerceptron_SupplementaryMaterial.bib
- SignalPerceptron_SupplementaryMatterial/logo1.eps
- SignalPerceptron_SupplementaryMatterial/logo2.eps
- SignalPerceptron_SupplementaryMatterial/logos.eps
- SignalPerceptron_SupplementaryMatterial/YM-logo.eps
- SignalPerceptron_SupplementaryMatterial/signalPerceptron_Supplementary_Material.pdf
- SignalPerceptron_SupplementaryMatterial/gn.png
