# Supplementary material for: Signal Perceptron: On the Identifiability of Boolean Function Spaces and Beyond
Source: Front Artif Intell. 2022 Jun 2;5:770254. doi: 10.3389/frai.2022.770254 (PMC9203047; doi:10.3389/frai.2022.770254)
Supplement: Supplementary file 1 [file Data_Sheet_1.zip › SignalPerceptron_SupplementaryMatterial/signalPerceptron_SupplementaryMaterial.tex]

\documentclass[utf8]{frontiers_suppmat} % for all articles
\usepackage{url,hyperref,lineno,microtype}
\usepackage[onehalfspacing]{setspace}

\usepackage{algorithm}% http://ctan.org/pkg/algorithms
\usepackage{algcompatible}% http://ctan.org/pkg/algorithmicx

% Define keyword and construction of \RETURN
\algnewcommand\algorithmicreturn{\textbf{return}}
\algnewcommand\RETURN{\State \algorithmicreturn}%
% Recommended, but optional, packages for figures and better typesetting:
\usepackage{microtype}
\usepackage{graphicx}
%\usepackage{subfigure}
\usepackage{booktabs} % for professional tables

% hyperref makes hyperlinks in the resulting PDF.
% If your build breaks (sometimes temporarily if a hyperlink spans a page)
% please comment out the following usepackage line and replace
% \usepackage{icml2021} with \usepackage[nohyperref]{icml2021} above.
\usepackage{hyperref}

% Attempt to make hyperref and algorithmic work together better:
%\newcommand{\theHalgorithm}{\arabic{algorithm}}

% Use the following line for the initial blind version submitted for review:
%\usepackage{icml2021}

% If accepted, instead use the following line for the camera-ready submission:
%\usepackage[accepted]{icml2021}


\usepackage{neuralnetwork}

\usepackage{lscape}
\usepackage{longtable}
%%%%%%%%%%%%%%%%%%%%%%%%%%%%%%%%%%%%%%%%%%%%%%%%%%%%%%%%%%%%%%%%%%
%% To remove all todo notes, comment out the definition of \maybecomment and use the one below it %%
% Pick the color you want %
\newcommand{\maybecomment}[1]{{\lbrack #1\rbrack}}
%\newcommand{\maybecomment}[1]{}
\newcommand{\todo}[1]{{\color{green}\maybecomment{TODO: #1}}}
\newcommand{\raf}[1]{{\color{blue}\maybecomment{From Rafa: #1}}}
\newcommand{\mig}[1]{{\color{orange}\maybecomment{From Miguel: #1}}}
\newcommand{\jos}[1]{{\color{purple}\maybecomment{From Josue: #1}}}
\newcommand{\vai}[1]{{\color{red}\maybecomment{From Vaishak: #1}}}
%%%%%%%%%%%%%%%%%%%%%%%%%%%%%%%%%%%%%%%%%%%%%%%%%%%%%%%%%%%%%%%%%%
\usepackage{amsmath}
\usepackage{bm}
\usepackage{pifont}% http://ctan.org/pkg/pifont
\newcommand{\cmark}{\ding{51}}%
\newcommand{\xmark}{\ding{55}}%
%Packages for computational graphs
\usepackage{tikz}
\usetikzlibrary{positioning}

\tikzset{basic/.style={draw,fill=blue!20,text width=1em,text badly centered}}
\tikzset{input/.style={basic,circle}}
\tikzset{weights/.style={basic,rectangle}}
\tikzset{functions/.style={basic,circle,fill=blue!10}}
\tikzset{functions/.style={basic,circle,fill=blue!10}}
%%%%%%%%%%%%%%%%%%%%%%%%%%%%%%%%%%%%%%%%%%%%%%%%%%%%%%%%%%%%%%%%%%
%  THEOREM-LIKE ENVIRONMENTS
\newtheorem{THEOREM}{Theorem}
\newenvironment{theorem}{\begin{THEOREM} \hspace{-.85em} {\bf :} }%
                        {\end{THEOREM}}


\newtheorem{LEMMA}[]{Lemma}
\newenvironment{lemma}{\begin{LEMMA} \hspace{-.85em} {\bf } }%
                      {\end{LEMMA}}
\newtheorem{COROLLARY}[]{Corollary}
\newenvironment{corollary}{\begin{COROLLARY} \hspace{-.85em} {\bf } }%
                          {\end{COROLLARY}}
\newtheorem{PROPOSITION}[]{Proposition}
\newenvironment{proposition}{\begin{PROPOSITION} \hspace{-.85em} {\bf } }%
                            {\end{PROPOSITION}}
\newtheorem{DEFINITION}[]{Definition}
\newenvironment{definition}{\begin{DEFINITION} \hspace{-.85em} {\bf } \rm}%
                            {\end{DEFINITION}}
\newtheorem{CLAIM}[THEOREM]{Claim}
\newenvironment{claim}{\begin{CLAIM} \hspace{-.85em} {\bf } \rm}%
                            {\end{CLAIM}}
\newtheorem{EXAMPLE}[]{Example}
\newenvironment{example}{\begin{EXAMPLE} \hspace{-.85em} {\bf } \rm}%
                            {\end{EXAMPLE}}
\newtheorem{REMARK}[THEOREM]{Remark}
\newenvironment{remark}{\begin{REMARK} \hspace{-.85em} {\bf :} \rm}%
                            {\end{REMARK}}
							\newtheorem{NOTATION}[THEOREM]{Notation}
							\newenvironment{notation}{\begin{NOTATION} \hspace{-.85em} {\bf :} \rm}%
							                            {\end{NOTATION}}
%\newenvironment{proof}{\noindent {\bf Proof:} \hspace{.677em}}%
%                     {}

%%%%%%%%%%%%%%%%%%%%%%%%%%%%%%%%%%%%%%%%%%%%%%%%%%%%%%%%%%%%%%%%%%%%%%%%%%%%%%%%%%%%%%%%%%%%%%%%%%


% Leave a blank line between paragraphs instead of using \\

\begin{document}
\onecolumn
\firstpage{1}

\title[Supplementary Material]{{\helveticaitalic{Supplementary Material}}}


\maketitle

\section{Appendix 1}\label{sec:Appendix}
Experimental results obtained when learning all functions from the the ternary Boolean Function Space. The training method used in this section was back-propagation using an Adam optimizer with no regularization and a fixed learning rate of $.1$. All the architectures were trained using batch gradient descent with no dropout regularization \citep{dropout} and the mean squared error (MSE) loss function.  The  all the results in this Appendix are the average of running the experiments for 5 consecutive times unless specified otherwise.


\begin{table}[h]
\caption{Average final loss for different implementations of the signal perceptron and single-layer MLP for learning the 256 functions of the ternary Boolean function space.}
\label{table:avg_loss_3ary}
\centering
\vskip 0.15in
\resizebox{\columnwidth}{!}{
\begin{tabular}{l|ccccc}
\toprule
\textbf{Epochs}  & \textbf{SP NumPy} &\textbf{RSP NumPy} & \textbf{RSP PyTorch} & \textbf{FSP PyTorch} & \textbf{MLP$_{h1}$ PyTorch}  \\
\midrule 
100     & $0.0+0j$ &0.0  & 0.0 & 0.0001 & 0.0103\\
1000    &$0.0+0j$  &0.0  & 0.0 & 0.0 & 0.0077\\
2000    &$0.0+0j$  & 0.0 & 0.0 & 0.0 & 0.0039\\ 

\bottomrule
\end{tabular} }
\end{table}


\begin{table}[h]
\caption{Amount of ternary Boolean functions learned by the  different implementations of the signal perceptron variations and MLP with one hidden layer. We define that a function is learned when the final loss is less than $.001$. The number of Boolean functions displayed in this table is the maximum number learned after conducting the experiments five times}
\label{table:avg_loss_3ary}
\centering
\vskip 0.15in
\resizebox{\columnwidth}{!}{
\begin{tabular}{l|ccccc}
\toprule
\textbf{Epochs}  & \textbf{SP NumPy}  &\textbf{RSP NumPy} & \textbf{RSP PyTorch} & \textbf{FSP PyTorch} & \textbf{MLP$_{h1}$ PyTorch}  \\
\midrule 
100     & 256 & 256 & 256 & 253 & 140\\
1000    & 256 & 256 & 256 & 256& 234\\
2000    & 256 & 256 & 256 & 256& 241\\ 
\bottomrule
\end{tabular} }
\end{table}
\begin{landscape}
\small
\begin{longtable}{|l|l|l|l|}
\caption{Table of all parameters required by the SP and RSP to define every ternary Boolean function. These were obtained by running an implementation of Algorithms~\ref{alg:lsp}~and~\ref{alg:lspg}.}
\label{table:parameters3ary}

\\\hline \multicolumn{1}{|c|}{\textbf{Function}} & \multicolumn{1}{c|}{\textbf{$\alpha_1,\alpha_2,\alpha_3,\alpha_4,\alpha_5,\alpha_6,\alpha_7,\alpha_8$}} & \multicolumn{1}{c|}{\textbf{Function}} & \multicolumn{1}{c|}{\textbf{$\alpha_1,\alpha_2,\alpha_3,\alpha_4,\alpha_5,\alpha_6,\alpha_7,\alpha_8$}}\\ \hline 
\endfirsthead

\multicolumn{4}{c}%
{{\bfseries \tablename\ \thetable{} -- continued from previous page}} \\
\hline \multicolumn{1}{|c|}{\textbf{Function}} & \multicolumn{1}{c|}{\textbf{$\alpha_1,\alpha_2,\alpha_3,\alpha_4,\alpha_5,\alpha_6,\alpha_7,\alpha_8$}} & \multicolumn{1}{c|}{\textbf{Function}} & \multicolumn{1}{c|}{\textbf{$\alpha_1,\alpha_2,\alpha_3,\alpha_4,\alpha_5,\alpha_6,\alpha_7,\alpha_8$}}\\ \hline 
\endhead

\hline \multicolumn{4}{|r|}{{Continued on next page}} \\ \hline
\endfoot

\hline \hline
\endlastfoot
0 0 0 0 0 0 0 0   &  0 0 0 0 0 0 0 0   &  0 0 0 0 0 0 0 1   &   0.125 -0.125 -0.125 0.125 -0.125 0.125 0.125 -0.125 \\ 
  1 0 0 0 0 0 0 0   &  0.125 0.125 0.125 0.125 0.125 0.125 0.125 0.125  &  1 0 0 0 0 0 0 1   &  0.25 0 0 0.25 0 0.25 0.25 0  \\ 
  0 1 0 0 0 0 0 0   &   0.125 -0.125 0.125 -0.125 0.125 -0.125 0.125 -0.125  &  0 1 0 0 0 0 0 1   &   0.25 -0.25 0 0 0 0 0.25 -0.25 \\ 
  1 1 0 0 0 0 0 0   &  0.25 0 0.25 0 0.25 0 0.25 0   &  1 1 0 0 0 0 0 1   &   0.375 -0.125 0.125 0.125 0.125 0.125 0.375 -0.125 \\ 
  0 0 1 0 0 0 0 0   &   0.125 0.125 -0.125 -0.125 0.125 0.125 -0.125 -0.125  &  0 0 1 0 0 0 0 1   &   0.25 0 -0.25 0 0 0.25 0 -0.25 \\ 
  1 0 1 0 0 0 0 0   &  0.25 0.25 0 0 0.25 0.25 0 0   &  1 0 1 0 0 0 0 1   &   0.375 0.125 -0.125 0.125 0.125 0.375 0.125 -0.125 \\ 
  0 1 1 0 0 0 0 0   &   0.25 0 0 -0.25 0.25 0 0 -0.25  &  0 1 1 0 0 0 0 1   &   0.375 -0.125 -0.125 -0.125 0.125 0.125 0.125 -0.375 \\ 
  1 1 1 0 0 0 0 0   &   0.375 0.125 0.125 -0.125 0.375 0.125 0.125 -0.125  &  1 1 1 0 0 0 0 1   &   0.5 0 0 0 0.25 0.25 0.25 -0.25 \\ 
  0 0 0 1 0 0 0 0   &   0.125 -0.125 -0.125 0.125 0.125 -0.125 -0.125 0.125  &  0 0 0 1 0 0 0 1   &   0.25 -0.25 -0.25 0.25 0 0 0 0  \\ 
  1 0 0 1 0 0 0 0   &  0.25 0 0 0.25 0.25 0 0 0.25  &  1 0 0 1 0 0 0 1   &   0.375 -0.125 -0.125 0.375 0.125 0.125 0.125 0.125 \\ 
  0 1 0 1 0 0 0 0   &   0.25 -0.25 0 0 0.25 -0.25 0 0   &  0 1 0 1 0 0 0 1   &   0.375 -0.375 -0.125 0.125 0.125 -0.125 0.125 -0.125 \\ 
  1 1 0 1 0 0 0 0   &   0.375 -0.125 0.125 0.125 0.375 -0.125 0.125 0.125  &  1 1 0 1 0 0 0 1   &   0.5 -0.25 0 0.25 0.25 0 0.25 0  \\ 
  0 0 1 1 0 0 0 0   &   0.25 0 -0.25 0 0.25 0 -0.25 0   &  0 0 1 1 0 0 0 1   &   0.375 -0.125 -0.375 0.125 0.125 0.125 -0.125 -0.125 \\ 
  1 0 1 1 0 0 0 0   &   0.375 0.125 -0.125 0.125 0.375 0.125 -0.125 0.125  &  1 0 1 1 0 0 0 1   &   0.5 0 -0.25 0.25 0.25 0.25 0 0  \\ 
  0 1 1 1 0 0 0 0   &   0.375 -0.125 -0.125 -0.125 0.375 -0.125 -0.125 -0.125  &  0 1 1 1 0 0 0 1   &   0.5 -0.25 -0.25 0 0.25 0 0 -0.25 \\ 
  1 1 1 1 0 0 0 0   &  0.5 0 0 0 0.5 0 0 0   &  1 1 1 1 0 0 0 1   &   0.625 -0.125 -0.125 0.125 0.375 0.125 0.125 -0.125 \\ 
  0 0 0 0 1 0 0 0   &   0.125 0.125 0.125 0.125 -0.125 -0.125 -0.125 -0.125  &  0 0 0 0 1 0 0 1   &   0.25 0 0 0.25 -0.25 0 0 -0.25 \\ 
  1 0 0 0 1 0 0 0   &  0.25 0.25 0.25 0.25 0 0 0 0   &  1 0 0 0 1 0 0 1   &   0.375 0.125 0.125 0.375 -0.125 0.125 0.125 -0.125 \\ 
  0 1 0 0 1 0 0 0   &   0.25 0 0.25 0 0 -0.25 0 -0.25  &  0 1 0 0 1 0 0 1   &   0.375 -0.125 0.125 0.125 -0.125 -0.125 0.125 -0.375 \\ 
  1 1 0 0 1 0 0 0   &   0.375 0.125 0.375 0.125 0.125 -0.125 0.125 -0.125  &  1 1 0 0 1 0 0 1   &   0.5 0 0.25 0.25 0 0 0.25 -0.25 \\ 
  0 0 1 0 1 0 0 0   &   0.25 0.25 0 0 0 0 -0.25 -0.25  &  0 0 1 0 1 0 0 1   &   0.375 0.125 -0.125 0.125 -0.125 0.125 -0.125 -0.375 \\ 
  1 0 1 0 1 0 0 0   &   0.375 0.375 0.125 0.125 0.125 0.125 -0.125 -0.125  &  1 0 1 0 1 0 0 1   &   0.5 0.25 0 0.25 0 0.25 0 -0.25 \\ 
  0 1 1 0 1 0 0 0   &   0.375 0.125 0.125 -0.125 0.125 -0.125 -0.125 -0.375  &  0 1 1 0 1 0 0 1   &   0.5 0 0 0 0 0 0 -0.5 \\ 
  1 1 1 0 1 0 0 0   &   0.5 0.25 0.25 0 0.25 0 0 -0.25  &  1 1 1 0 1 0 0 1   &   0.625 0.125 0.125 0.125 0.125 0.125 0.125 -0.375 \\ 
  0 0 0 1 1 0 0 0   &   0.25 0 0 0.25 0 -0.25 -0.25 0   &  0 0 0 1 1 0 0 1   &   0.375 -0.125 -0.125 0.375 -0.125 -0.125 -0.125 -0.125 \\ 
  1 0 0 1 1 0 0 0   &   0.375 0.125 0.125 0.375 0.125 -0.125 -0.125 0.125  &  1 0 0 1 1 0 0 1   &  0.5 0 0 0.5 0 0 0 0  \\ 
  0 1 0 1 1 0 0 0   &   0.375 -0.125 0.125 0.125 0.125 -0.375 -0.125 -0.125  &  0 1 0 1 1 0 0 1   &   0.5 -0.25 0 0.25 0 -0.25 0 -0.25 \\ 
  1 1 0 1 1 0 0 0   &   0.5 0 0.25 0.25 0.25 -0.25 0 0   &  1 1 0 1 1 0 0 1   &   0.625 -0.125 0.125 0.375 0.125 -0.125 0.125 -0.125 \\ 
  0 0 1 1 1 0 0 0   &   0.375 0.125 -0.125 0.125 0.125 -0.125 -0.375 -0.125  &  0 0 1 1 1 0 0 1   &   0.5 0 -0.25 0.25 0 0 -0.25 -0.25 \\ 
  1 0 1 1 1 0 0 0   &   0.5 0.25 0 0.25 0.25 0 -0.25 0   &  1 0 1 1 1 0 0 1   &   0.625 0.125 -0.125 0.375 0.125 0.125 -0.125 -0.125 \\ 
  0 1 1 1 1 0 0 0   &   0.5 0 0 0 0.25 -0.25 -0.25 -0.25  &  0 1 1 1 1 0 0 1   &   0.625 -0.125 -0.125 0.125 0.125 -0.125 -0.125 -0.375 \\ 
  1 1 1 1 1 0 0 0   &   0.625 0.125 0.125 0.125 0.375 -0.125 -0.125 -0.125  &  1 1 1 1 1 0 0 1   &   0.75 0 0 0.25 0.25 0 0 -0.25 \\ 
  0 0 0 0 0 1 0 0   &   0.125 -0.125 0.125 -0.125 -0.125 0.125 -0.125 0.125  &  0 0 0 0 0 1 0 1   &   0.25 -0.25 0 0 -0.25 0.25 0 0  \\ 
  1 0 0 0 0 1 0 0   &  0.25 0 0.25 0 0 0.25 0 0.25  &  1 0 0 0 0 1 0 1   &   0.375 -0.125 0.125 0.125 -0.125 0.375 0.125 0.125 \\ 
  0 1 0 0 0 1 0 0   &   0.25 -0.25 0.25 -0.25 0 0 0 0   &  0 1 0 0 0 1 0 1   &   0.375 -0.375 0.125 -0.125 -0.125 0.125 0.125 -0.125 \\ 
  1 1 0 0 0 1 0 0   &   0.375 -0.125 0.375 -0.125 0.125 0.125 0.125 0.125  &  1 1 0 0 0 1 0 1   &   0.5 -0.25 0.25 0 0 0.25 0.25 0  \\ 
  0 0 1 0 0 1 0 0   &   0.25 0 0 -0.25 0 0.25 -0.25 0   &  0 0 1 0 0 1 0 1   &   0.375 -0.125 -0.125 -0.125 -0.125 0.375 -0.125 -0.125 \\ 
  1 0 1 0 0 1 0 0   &   0.375 0.125 0.125 -0.125 0.125 0.375 -0.125 0.125  &  1 0 1 0 0 1 0 1   &  0.5 0 0 0 0 0.5 0 0  \\ 
  0 1 1 0 0 1 0 0   &   0.375 -0.125 0.125 -0.375 0.125 0.125 -0.125 -0.125  &  0 1 1 0 0 1 0 1   &   0.5 -0.25 0 -0.25 0 0.25 0 -0.25 \\ 
  1 1 1 0 0 1 0 0   &   0.5 0 0.25 -0.25 0.25 0.25 0 0   &  1 1 1 0 0 1 0 1   &   0.625 -0.125 0.125 -0.125 0.125 0.375 0.125 -0.125 \\ 
  0 0 0 1 0 1 0 0   &   0.25 -0.25 0 0 0 0 -0.25 0.25  &  0 0 0 1 0 1 0 1   &   0.375 -0.375 -0.125 0.125 -0.125 0.125 -0.125 0.125 \\ 
  1 0 0 1 0 1 0 0   &   0.375 -0.125 0.125 0.125 0.125 0.125 -0.125 0.375  &  1 0 0 1 0 1 0 1   &   0.5 -0.25 0 0.25 0 0.25 0 0.25 \\ 
  0 1 0 1 0 1 0 0   &   0.375 -0.375 0.125 -0.125 0.125 -0.125 -0.125 0.125  &  0 1 0 1 0 1 0 1   &   0.5 -0.5 0 0 0 0 0 0  \\ 
  1 1 0 1 0 1 0 0   &   0.5 -0.25 0.25 0 0.25 0 0 0.25  &  1 1 0 1 0 1 0 1   &   0.625 -0.375 0.125 0.125 0.125 0.125 0.125 0.125 \\ 
  0 0 1 1 0 1 0 0   &   0.375 -0.125 -0.125 -0.125 0.125 0.125 -0.375 0.125  &  0 0 1 1 0 1 0 1   &   0.5 -0.25 -0.25 0 0 0.25 -0.25 0  \\ 
  1 0 1 1 0 1 0 0   &   0.5 0 0 0 0.25 0.25 -0.25 0.25  &  1 0 1 1 0 1 0 1   &   0.625 -0.125 -0.125 0.125 0.125 0.375 -0.125 0.125 \\ 
  0 1 1 1 0 1 0 0   &   0.5 -0.25 0 -0.25 0.25 0 -0.25 0   &  0 1 1 1 0 1 0 1   &   0.625 -0.375 -0.125 -0.125 0.125 0.125 -0.125 -0.125 \\ 
  1 1 1 1 0 1 0 0   &   0.625 -0.125 0.125 -0.125 0.375 0.125 -0.125 0.125  &  1 1 1 1 0 1 0 1   &   0.75 -0.25 0 0 0.25 0.25 0 0  \\ 
  0 0 0 0 1 1 0 0   &   0.25 0 0.25 0 -0.25 0 -0.25 0   &  0 0 0 0 1 1 0 1   &   0.375 -0.125 0.125 0.125 -0.375 0.125 -0.125 -0.125 \\ 
  1 0 0 0 1 1 0 0   &   0.375 0.125 0.375 0.125 -0.125 0.125 -0.125 0.125  &  1 0 0 0 1 1 0 1   &   0.5 0 0.25 0.25 -0.25 0.25 0 0  \\ 
  0 1 0 0 1 1 0 0   &   0.375 -0.125 0.375 -0.125 -0.125 -0.125 -0.125 -0.125  &  0 1 0 0 1 1 0 1   &   0.5 -0.25 0.25 0 -0.25 0 0 -0.25 \\ 
  1 1 0 0 1 1 0 0   &  0.5 0 0.5 0 0 0 0 0   &  1 1 0 0 1 1 0 1   &   0.625 -0.125 0.375 0.125 -0.125 0.125 0.125 -0.125 \\ 
  0 0 1 0 1 1 0 0   &   0.375 0.125 0.125 -0.125 -0.125 0.125 -0.375 -0.125  &  0 0 1 0 1 1 0 1   &   0.5 0 0 0 -0.25 0.25 -0.25 -0.25 \\ 
  1 0 1 0 1 1 0 0   &   0.5 0.25 0.25 0 0 0.25 -0.25 0   &  1 0 1 0 1 1 0 1   &   0.625 0.125 0.125 0.125 -0.125 0.375 -0.125 -0.125 \\ 
  0 1 1 0 1 1 0 0   &   0.5 0 0.25 -0.25 0 0 -0.25 -0.25  &  0 1 1 0 1 1 0 1   &   0.625 -0.125 0.125 -0.125 -0.125 0.125 -0.125 -0.375 \\ 
  1 1 1 0 1 1 0 0   &   0.625 0.125 0.375 -0.125 0.125 0.125 -0.125 -0.125  &  1 1 1 0 1 1 0 1   &   0.75 0 0.25 0 0 0.25 0 -0.25 \\ 
  0 0 0 1 1 1 0 0   &   0.375 -0.125 0.125 0.125 -0.125 -0.125 -0.375 0.125  &  0 0 0 1 1 1 0 1   &   0.5 -0.25 0 0.25 -0.25 0 -0.25 0  \\ 
  1 0 0 1 1 1 0 0   &   0.5 0 0.25 0.25 0 0 -0.25 0.25  &  1 0 0 1 1 1 0 1   &   0.625 -0.125 0.125 0.375 -0.125 0.125 -0.125 0.125 \\ 
  0 1 0 1 1 1 0 0   &   0.5 -0.25 0.25 0 0 -0.25 -0.25 0   &  0 1 0 1 1 1 0 1   &   0.625 -0.375 0.125 0.125 -0.125 -0.125 -0.125 -0.125 \\ 
  1 1 0 1 1 1 0 0   &   0.625 -0.125 0.375 0.125 0.125 -0.125 -0.125 0.125  &  1 1 0 1 1 1 0 1   &   0.75 -0.25 0.25 0.25 0 0 0 0  \\ 
  0 0 1 1 1 1 0 0   &   0.5 0 0 0 0 0 -0.5 0   &  0 0 1 1 1 1 0 1   &   0.625 -0.125 -0.125 0.125 -0.125 0.125 -0.375 -0.125 \\ 
  1 0 1 1 1 1 0 0   &   0.625 0.125 0.125 0.125 0.125 0.125 -0.375 0.125  &  1 0 1 1 1 1 0 1   &   0.75 0 0 0.25 0 0.25 -0.25 0  \\ 
  0 1 1 1 1 1 0 0   &   0.625 -0.125 0.125 -0.125 0.125 -0.125 -0.375 -0.125  &  0 1 1 1 1 1 0 1   &   0.75 -0.25 0 0 0 0 -0.25 -0.25 \\ 
  1 1 1 1 1 1 0 0   &   0.75 0 0.25 0 0.25 0 -0.25 0   &  1 1 1 1 1 1 0 1   &   0.875 -0.125 0.125 0.125 0.125 0.125 -0.125 -0.125 \\ 
  0 0 0 0 0 0 1 0   &   0.125 0.125 -0.125 -0.125 -0.125 -0.125 0.125 0.125  &  0 0 0 0 0 0 1 1   &   0.25 0 -0.25 0 -0.25 0 0.25 0  \\ 
  1 0 0 0 0 0 1 0   &  0.25 0.25 0 0 0 0 0.25 0.25  &  1 0 0 0 0 0 1 1   &   0.375 0.125 -0.125 0.125 -0.125 0.125 0.375 0.125 \\ 
  0 1 0 0 0 0 1 0   &   0.25 0 0 -0.25 0 -0.25 0.25 0   &  0 1 0 0 0 0 1 1   &   0.375 -0.125 -0.125 -0.125 -0.125 -0.125 0.375 -0.125 \\ 
  1 1 0 0 0 0 1 0   &   0.375 0.125 0.125 -0.125 0.125 -0.125 0.375 0.125  &  1 1 0 0 0 0 1 1   &  0.5 0 0 0 0 0 0.5 0  \\ 
  0 0 1 0 0 0 1 0   &   0.25 0.25 -0.25 -0.25 0 0 0 0   &  0 0 1 0 0 0 1 1   &   0.375 0.125 -0.375 -0.125 -0.125 0.125 0.125 -0.125 \\ 
  1 0 1 0 0 0 1 0   &   0.375 0.375 -0.125 -0.125 0.125 0.125 0.125 0.125  &  1 0 1 0 0 0 1 1   &   0.5 0.25 -0.25 0 0 0.25 0.25 0  \\ 
  0 1 1 0 0 0 1 0   &   0.375 0.125 -0.125 -0.375 0.125 -0.125 0.125 -0.125  &  0 1 1 0 0 0 1 1   &   0.5 0 -0.25 -0.25 0 0 0.25 -0.25 \\ 
  1 1 1 0 0 0 1 0   &   0.5 0.25 0 -0.25 0.25 0 0.25 0   &  1 1 1 0 0 0 1 1   &   0.625 0.125 -0.125 -0.125 0.125 0.125 0.375 -0.125 \\ 
  0 0 0 1 0 0 1 0   &   0.25 0 -0.25 0 0 -0.25 0 0.25  &  0 0 0 1 0 0 1 1   &   0.375 -0.125 -0.375 0.125 -0.125 -0.125 0.125 0.125 \\ 
  1 0 0 1 0 0 1 0   &   0.375 0.125 -0.125 0.125 0.125 -0.125 0.125 0.375  &  1 0 0 1 0 0 1 1   &   0.5 0 -0.25 0.25 0 0 0.25 0.25 \\ 
  0 1 0 1 0 0 1 0   &   0.375 -0.125 -0.125 -0.125 0.125 -0.375 0.125 0.125  &  0 1 0 1 0 0 1 1   &   0.5 -0.25 -0.25 0 0 -0.25 0.25 0  \\ 
  1 1 0 1 0 0 1 0   &   0.5 0 0 0 0.25 -0.25 0.25 0.25  &  1 1 0 1 0 0 1 1   &   0.625 -0.125 -0.125 0.125 0.125 -0.125 0.375 0.125 \\ 
  0 0 1 1 0 0 1 0   &   0.375 0.125 -0.375 -0.125 0.125 -0.125 -0.125 0.125  &  0 0 1 1 0 0 1 1   &   0.5 0 -0.5 0 0 0 0 0  \\ 
  1 0 1 1 0 0 1 0   &   0.5 0.25 -0.25 0 0.25 0 0 0.25  &  1 0 1 1 0 0 1 1   &   0.625 0.125 -0.375 0.125 0.125 0.125 0.125 0.125 \\ 
  0 1 1 1 0 0 1 0   &   0.5 0 -0.25 -0.25 0.25 -0.25 0 0   &  0 1 1 1 0 0 1 1   &   0.625 -0.125 -0.375 -0.125 0.125 -0.125 0.125 -0.125 \\ 
  1 1 1 1 0 0 1 0   &   0.625 0.125 -0.125 -0.125 0.375 -0.125 0.125 0.125  &  1 1 1 1 0 0 1 1   &   0.75 0 -0.25 0 0.25 0 0.25 0  \\ 
  0 0 0 0 1 0 1 0   &   0.25 0.25 0 0 -0.25 -0.25 0 0   &  0 0 0 0 1 0 1 1   &   0.375 0.125 -0.125 0.125 -0.375 -0.125 0.125 -0.125 \\ 
  1 0 0 0 1 0 1 0   &   0.375 0.375 0.125 0.125 -0.125 -0.125 0.125 0.125  &  1 0 0 0 1 0 1 1   &   0.5 0.25 0 0.25 -0.25 0 0.25 0  \\ 
  0 1 0 0 1 0 1 0   &   0.375 0.125 0.125 -0.125 -0.125 -0.375 0.125 -0.125  &  0 1 0 0 1 0 1 1   &   0.5 0 0 0 -0.25 -0.25 0.25 -0.25 \\ 
  1 1 0 0 1 0 1 0   &   0.5 0.25 0.25 0 0 -0.25 0.25 0   &  1 1 0 0 1 0 1 1   &   0.625 0.125 0.125 0.125 -0.125 -0.125 0.375 -0.125 \\ 
  0 0 1 0 1 0 1 0   &   0.375 0.375 -0.125 -0.125 -0.125 -0.125 -0.125 -0.125  &  0 0 1 0 1 0 1 1   &   0.5 0.25 -0.25 0 -0.25 0 0 -0.25 \\ 
  1 0 1 0 1 0 1 0   &  0.5 0.5 0 0 0 0 0 0   &  1 0 1 0 1 0 1 1   &   0.625 0.375 -0.125 0.125 -0.125 0.125 0.125 -0.125 \\ 
  0 1 1 0 1 0 1 0   &   0.5 0.25 0 -0.25 0 -0.25 0 -0.25  &  0 1 1 0 1 0 1 1   &   0.625 0.125 -0.125 -0.125 -0.125 -0.125 0.125 -0.375 \\ 
  1 1 1 0 1 0 1 0   &   0.625 0.375 0.125 -0.125 0.125 -0.125 0.125 -0.125  &  1 1 1 0 1 0 1 1   &   0.75 0.25 0 0 0 0 0.25 -0.25 \\ 
  0 0 0 1 1 0 1 0   &   0.375 0.125 -0.125 0.125 -0.125 -0.375 -0.125 0.125  &  0 0 0 1 1 0 1 1   &   0.5 0 -0.25 0.25 -0.25 -0.25 0 0  \\ 
  1 0 0 1 1 0 1 0   &   0.5 0.25 0 0.25 0 -0.25 0 0.25  &  1 0 0 1 1 0 1 1   &   0.625 0.125 -0.125 0.375 -0.125 -0.125 0.125 0.125 \\ 
  0 1 0 1 1 0 1 0   &   0.5 0 0 0 0 -0.5 0 0   &  0 1 0 1 1 0 1 1   &   0.625 -0.125 -0.125 0.125 -0.125 -0.375 0.125 -0.125 \\ 
  1 1 0 1 1 0 1 0   &   0.625 0.125 0.125 0.125 0.125 -0.375 0.125 0.125  &  1 1 0 1 1 0 1 1   &   0.75 0 0 0.25 0 -0.25 0.25 0  \\ 
  0 0 1 1 1 0 1 0   &   0.5 0.25 -0.25 0 0 -0.25 -0.25 0   &  0 0 1 1 1 0 1 1   &   0.625 0.125 -0.375 0.125 -0.125 -0.125 -0.125 -0.125 \\ 
  1 0 1 1 1 0 1 0   &   0.625 0.375 -0.125 0.125 0.125 -0.125 -0.125 0.125  &  1 0 1 1 1 0 1 1   &   0.75 0.25 -0.25 0.25 0 0 0 0  \\ 
  0 1 1 1 1 0 1 0   &   0.625 0.125 -0.125 -0.125 0.125 -0.375 -0.125 -0.125  &  0 1 1 1 1 0 1 1   &   0.75 0 -0.25 0 0 -0.25 0 -0.25 \\ 
  1 1 1 1 1 0 1 0   &   0.75 0.25 0 0 0.25 -0.25 0 0   &  1 1 1 1 1 0 1 1   &   0.875 0.125 -0.125 0.125 0.125 -0.125 0.125 -0.125 \\ 
  0 0 0 0 0 1 1 0   &   0.25 0 0 -0.25 -0.25 0 0 0.25  &  0 0 0 0 0 1 1 1   &   0.375 -0.125 -0.125 -0.125 -0.375 0.125 0.125 0.125 \\ 
  1 0 0 0 0 1 1 0   &   0.375 0.125 0.125 -0.125 -0.125 0.125 0.125 0.375  &  1 0 0 0 0 1 1 1   &   0.5 0 0 0 -0.25 0.25 0.25 0.25 \\ 
  0 1 0 0 0 1 1 0   &   0.375 -0.125 0.125 -0.375 -0.125 -0.125 0.125 0.125  &  0 1 0 0 0 1 1 1   &   0.5 -0.25 0 -0.25 -0.25 0 0.25 0  \\ 
  1 1 0 0 0 1 1 0   &   0.5 0 0.25 -0.25 0 0 0.25 0.25  &  1 1 0 0 0 1 1 1   &   0.625 -0.125 0.125 -0.125 -0.125 0.125 0.375 0.125 \\ 
  0 0 1 0 0 1 1 0   &   0.375 0.125 -0.125 -0.375 -0.125 0.125 -0.125 0.125  &  0 0 1 0 0 1 1 1   &   0.5 0 -0.25 -0.25 -0.25 0.25 0 0  \\ 
  1 0 1 0 0 1 1 0   &   0.5 0.25 0 -0.25 0 0.25 0 0.25  &  1 0 1 0 0 1 1 1   &   0.625 0.125 -0.125 -0.125 -0.125 0.375 0.125 0.125 \\ 
  0 1 1 0 0 1 1 0   &   0.5 0 0 -0.5 0 0 0 0   &  0 1 1 0 0 1 1 1   &   0.625 -0.125 -0.125 -0.375 -0.125 0.125 0.125 -0.125 \\ 
  1 1 1 0 0 1 1 0   &   0.625 0.125 0.125 -0.375 0.125 0.125 0.125 0.125  &  1 1 1 0 0 1 1 1   &   0.75 0 0 -0.25 0 0.25 0.25 0  \\ 
  0 0 0 1 0 1 1 0   &   0.375 -0.125 -0.125 -0.125 -0.125 -0.125 -0.125 0.375  &  0 0 0 1 0 1 1 1   &   0.5 -0.25 -0.25 0 -0.25 0 0 0.25 \\ 
  1 0 0 1 0 1 1 0   &  0.5 0 0 0 0 0 0 0.5  &  1 0 0 1 0 1 1 1   &   0.625 -0.125 -0.125 0.125 -0.125 0.125 0.125 0.375 \\ 
  0 1 0 1 0 1 1 0   &   0.5 -0.25 0 -0.25 0 -0.25 0 0.25  &  0 1 0 1 0 1 1 1   &   0.625 -0.375 -0.125 -0.125 -0.125 -0.125 0.125 0.125 \\ 
  1 1 0 1 0 1 1 0   &   0.625 -0.125 0.125 -0.125 0.125 -0.125 0.125 0.375  &  1 1 0 1 0 1 1 1   &   0.75 -0.25 0 0 0 0 0.25 0.25 \\ 
  0 0 1 1 0 1 1 0   &   0.5 0 -0.25 -0.25 0 0 -0.25 0.25  &  0 0 1 1 0 1 1 1   &   0.625 -0.125 -0.375 -0.125 -0.125 0.125 -0.125 0.125 \\ 
  1 0 1 1 0 1 1 0   &   0.625 0.125 -0.125 -0.125 0.125 0.125 -0.125 0.375  &  1 0 1 1 0 1 1 1   &   0.75 0 -0.25 0 0 0.25 0 0.25 \\ 
  0 1 1 1 0 1 1 0   &   0.625 -0.125 -0.125 -0.375 0.125 -0.125 -0.125 0.125  &  0 1 1 1 0 1 1 1   &   0.75 -0.25 -0.25 -0.25 0 0 0 0  \\ 
  1 1 1 1 0 1 1 0   &   0.75 0 0 -0.25 0.25 0 0 0.25  &  1 1 1 1 0 1 1 1   &   0.875 -0.125 -0.125 -0.125 0.125 0.125 0.125 0.125 \\ 
  0 0 0 0 1 1 1 0   &   0.375 0.125 0.125 -0.125 -0.375 -0.125 -0.125 0.125  &  0 0 0 0 1 1 1 1   &   0.5 0 0 0 -0.5 0 0 0  \\ 
  1 0 0 0 1 1 1 0   &   0.5 0.25 0.25 0 -0.25 0 0 0.25  &  1 0 0 0 1 1 1 1   &   0.625 0.125 0.125 0.125 -0.375 0.125 0.125 0.125 \\ 
  0 1 0 0 1 1 1 0   &   0.5 0 0.25 -0.25 -0.25 -0.25 0 0   &  0 1 0 0 1 1 1 1   &   0.625 -0.125 0.125 -0.125 -0.375 -0.125 0.125 -0.125 \\ 
  1 1 0 0 1 1 1 0   &   0.625 0.125 0.375 -0.125 -0.125 -0.125 0.125 0.125  &  1 1 0 0 1 1 1 1   &   0.75 0 0.25 0 -0.25 0 0.25 0  \\ 
  0 0 1 0 1 1 1 0   &   0.5 0.25 0 -0.25 -0.25 0 -0.25 0   &  0 0 1 0 1 1 1 1   &   0.625 0.125 -0.125 -0.125 -0.375 0.125 -0.125 -0.125 \\ 
  1 0 1 0 1 1 1 0   &   0.625 0.375 0.125 -0.125 -0.125 0.125 -0.125 0.125  &  1 0 1 0 1 1 1 1   &   0.75 0.25 0 0 -0.25 0.25 0 0  \\ 
  0 1 1 0 1 1 1 0   &   0.625 0.125 0.125 -0.375 -0.125 -0.125 -0.125 -0.125  &  0 1 1 0 1 1 1 1   &   0.75 0 0 -0.25 -0.25 0 0 -0.25 \\ 
  1 1 1 0 1 1 1 0   &   0.75 0.25 0.25 -0.25 0 0 0 0   &  1 1 1 0 1 1 1 1   &   0.875 0.125 0.125 -0.125 -0.125 0.125 0.125 -0.125 \\ 
  0 0 0 1 1 1 1 0   &   0.5 0 0 0 -0.25 -0.25 -0.25 0.25  &  0 0 0 1 1 1 1 1   &   0.625 -0.125 -0.125 0.125 -0.375 -0.125 -0.125 0.125 \\ 
  1 0 0 1 1 1 1 0   &   0.625 0.125 0.125 0.125 -0.125 -0.125 -0.125 0.375  &  1 0 0 1 1 1 1 1   &   0.75 0 0 0.25 -0.25 0 0 0.25 \\ 
  0 1 0 1 1 1 1 0   &   0.625 -0.125 0.125 -0.125 -0.125 -0.375 -0.125 0.125  &  0 1 0 1 1 1 1 1   &   0.75 -0.25 0 0 -0.25 -0.25 0 0  \\ 
  1 1 0 1 1 1 1 0   &   0.75 0 0.25 0 0 -0.25 0 0.25  &  1 1 0 1 1 1 1 1   &   0.875 -0.125 0.125 0.125 -0.125 -0.125 0.125 0.125 \\ 
  0 0 1 1 1 1 1 0   &   0.625 0.125 -0.125 -0.125 -0.125 -0.125 -0.375 0.125  &  0 0 1 1 1 1 1 1   &   0.75 0 -0.25 0 -0.25 0 -0.25 0  \\ 
  1 0 1 1 1 1 1 0   &   0.75 0.25 0 0 0 0 -0.25 0.25  &  1 0 1 1 1 1 1 1   &   0.875 0.125 -0.125 0.125 -0.125 0.125 -0.125 0.125 \\ 
  0 1 1 1 1 1 1 0   &   0.75 0 0 -0.25 0 -0.25 -0.25 0   &  0 1 1 1 1 1 1 1   &   0.875 -0.125 -0.125 -0.125 -0.125 -0.125 -0.125 -0.125 \\ 
  1 1 1 1 1 1 1 0   &   0.875 0.125 0.125 -0.125 0.125 -0.125 -0.125 0.125  &  1 1 1 1 1 1 1 1   &  1 0 0 0 0 0 0 0  \\ 
\end{longtable}
\end{landscape}
In Appendix-\ref{sec:AppendixB} we train multiple times the GN to learn all the binary and 3-ary boolean functions using SGD. Our experimental results show that for the 3-ary boolean function space,the GN could learn at most 114 the 256 functions. This results provides an empirical proof of our assumption that a single unit of GN is not expressive enough to learn any $k$-ary boolean funciton.


\section{Appendix 2}\label{sec:AppendixB}
Results of training the Generalized Neuron (GN)  when trained to learn all functions of the binary and ternary function space. The training method used in this section was back-propagation using an Adam optimizer with no drop-out regularization and a fixed learning rate of $.1$. All algorithms were trained using the mean squared error loss function, and all the results in this appendix are the best-obtained results from running the experiments 5 consecutive times.

\begin{figure}[h]
    \centering
    \includegraphics[width=8cm]{gn.png}
    \caption{Figure that plots the loss function of the GN when learning the complete binary Boolean space using ADAM optimizer for a total of 10000 episodes and learning rate of 0.1} 
    \label{fig:gn_2arybool}
\end{figure}
\begin{table}[h]
\caption{Average final loss and amount of learned functions for the binary Boolean function space using the Generalized neuron. The average and number of learned functions are taken from the highest obtained after running the experiments for 5 consecutive times.}
\label{table:gn_2ary}
\centering
\vskip 0.15in
\resizebox{.6\columnwidth}{!}{
\begin{tabular}{l|cc}
\toprule
\textbf{Epochs}  & \textbf{Average Loss} &\textbf{Number of learned functions} \\
\midrule 
100    & 0.0213  & 11 \\
1000   & 0.0661  & 13  \\
10000   & 0.0792 & 14 \\ 
\bottomrule
\end{tabular} }
\end{table}
\begin{table}[h]
\caption{Average final loss and amount of learned functions for the ternary Boolean function space using the Generalized neuron. The average and number of learned functions are taken from the highest obtained after running the experiments for 5 consecutive times.}
\label{table:gn_3ary}
\centering
\vskip 0.15in
\resizebox{.6\columnwidth}{!}{
\begin{tabular}{l|cc}
\toprule
\textbf{Epochs}  & \textbf{Average Loss} &\textbf{Number of learned functions} \\
\midrule 
100     & 0.0907  & 60 \\
1000    & 0.0811 & 103 \\
2000    & 0.0798 & 114  \\ 

\bottomrule
\end{tabular} }
\end{table}
\bibliographystyle{Frontiers-Harvard}
\bibliography{signalPerceptron_SupplementaryMaterial}
\end{document}
